# Supplementary material for: High throughput discovery of protein variants using proteomics informed by transcriptomics
Source: Nucleic Acids Res. 2018 Apr 30;46(10):4893–902. doi: 10.1093/nar/gky295 (PMC6007231; doi:10.1093/nar/gky295)
Supplement: Supplementary Data [file gky295_supp.zip]

Archive with 6 entries (6 files):
- PIT_variants_supplementary_figures.docx
- TableS1.xlsx
- TableS2.docx
- TableS3.xlsx
- TableS4.xlsx
- TableS5.xlsx
