# Supplementary material for: High throughput discovery of protein variants using proteomics informed by transcriptomics
Source: Nucleic Acids Res. 2018 Apr 30;46(10):4893–902. doi: 10.1093/nar/gky295 (PMC6007231; doi:10.1093/nar/gky295)
Supplement: Supplementary Data [file gky295_supp.zip › TableS1.xlsx]

## Sheet: Description
Table S1: Summary of PIT datasets used in this study. All proteomics analysis was carried out using triple SILAC, following a common experimental design except the Aedes Aegypti dataset. Samples were collected at 0h, 8h and 24h post-infection and digested using trypsin. Samples from 0h, 8h and 24h were labelled with light, medium and heavy SILAC. From the same three samples, mRNAs were sequenced …
Note: The data is in the separate sheet, called Table.

## Sheet: Table
	Human Adenovirus	Mouse Nelson bay virus	Bat Nelson bay virus	Mosquito
Labelling	Triple SILAC	Triple SILAC	Triple SILAC	Label free
Data points	0h, 8h, 24h	0h, 8h, 24h	0h, 8h, 24h	0h
MS Replication Type	3 replicates at each stage	3 replicates at each stage	3 replicates at each stage	none
RNA-Seq Replication Type	3 replicates at each stage	3 replicates at each stage	3 replicates at each stage	None
MS data informatics	10 runs merged into one mgf file	15 runs merged into one mgf file	15 runs merged into one mgf file	20 slices merged into one mgf file
RNA-Seq informatics	Assembled into one fasta file, 56 bp	Replicates are assembled separately (9 samples, we are [reporting 8 of them. 1 sample was not processed due to technical error). 100bp	Replicates are assembled separately(9 samples), 100bp	1 sample, ~73 million paired-end reads, 91nt paired end.
Data Availability	Evans, V. C.; Barker, G.; Heesom, K. J.; Fan, J.; Bessant, C.; Matthews, D. A., De novo derivation of proteomes from transcriptomes for transcript and protein identification. Nat Methods 2012, 9 (12), 1207-11.	Mok, L.; Wynne, J. W.; Grimley, S.; Shiell, B.; Green, D.; Monaghan, P.; Pallister, J.; Bacic, A.; Michalski, W. P., Mouse fibroblast L929 cells are less permissive to infection by Nelson Bay orthoreovirus compared to other mammalian cell lines. The Journal of general virology 2015, 96 (Pt 7), 1787-94	Wynne, J. W.; Shiell, B. J.; Marsh, G. A.; Boyd, V.; Harper, J. A.; Heesom, K.; Monaghan, P.; Zhou, P.; Payne, J.; Klein, R.; Todd, S.; Mok, L.; Green, D.; Bingham, J.; Tachedjian, M.; Baker, M. L.; Matthews, D.; Wang, L. F., Proteomics informed by transcriptomics reveals Hendra virus sensitizes bat cells to TRAIL-mediated apoptosis. Genome biology 2014, 15 (11), 532	Maringer, K.; Yousuf, A.; Heesom, K. J.; Fan, J.; Lee, D.; Fernandez-Sesma, A.; Bessant, C.; Matthews, D. A.; Davidson, A. D., Proteomics informed by transcriptomics for characterising active transposable elements and genome annotation in Aedes aegypti. BMC genomics 2017, 18 (1), 101
