# Supplementary material for: High throughput discovery of protein variants using proteomics informed by transcriptomics
Source: Nucleic Acids Res. 2018 Apr 30;46(10):4893–902. doi: 10.1093/nar/gky295 (PMC6007231; doi:10.1093/nar/gky295)
Supplement: Supplementary Data [file gky295_supp.zip › TableS3.xlsx]

## Sheet: Description
Table S3: Samplewise data overview and TGE classification. Mouse and bat datasets have same number of total spectra for all the samples because their samples were triple SILAC labelled and mixed together. We have allowed single SILAC modification during protein identification of each sample but all of the MS data had to be used. Total number of transcripts and identified transcripts reported here…
Note: The data is in the separate sheet, called Table.

## Sheet: Table
Data/ Sample	Total spectra	Identified spectra	Total Reads (in millions)	Total Transcripts - Trinity	Total Transcripts - PASA	Identified Transcripts	Total TGEs	Peptides	PAGs	Proteins	Canonical	Known Isoforms	TrEMBL	Polymorphisms (SAP, INDELs, ALT)	Novel Isoforms	Novel
Human Adenovirus
	210560	31570	~82	103431	59217	3673	83072	21612	2646	3504	1134	197	38	55	2048	32
Mouse infected with Nelson Bay
S4_h8	293894	18849	~26	71972	60984	4868	87554	16119	2657	4575	760	79	464	98	3146	28
S2_h0	293894	16740	~17	66070	55273	4379	78486	15429	2581	4180	638	66	429	95	2923	29
S5_h8	293894	18890	~22	69850	59153	4783	83539	16144	2668	4540	736	69	454	94	3152	35
S8_24	293894	23084	~22	68097	57553	5439	83001	20632	3131	5166	770	71	493	117	3671	44
S9_h24	293894	22953	~22	68578	58180	5585	82827	20499	3125	5278	795	77	513	125	3737	31
S7_h24	293894	22929	~24	71056	59795	5727	85152	20456	3117	5434	822	82	497	100	3898	35
S6_h8	293894	18583	~24	67154	56521	4529	81878	15990	2637	4285	735	68	463	89	2905	25
S3_h0	293894	16632	~25	71929	60358	4677	86639	15449	2597	4393	698	70	464	94	3043	24
Bat infected with Nelson Bay
S1_h0	350890	22019	~23	92110	76463	4774	104933	16362	2606	4516	0	0	434	76	3868	138
S9_h24	350890	24375	~23	90172	73286	4943	104987	16525	2647	4716	0	0	422	70	4048	176
S2_h0	350890	21987	~23	93461	77842	4907	108913	16630	2662	4660	0	0	412	71	4008	169
S4_h8	350890	29589	~23	93282	76947	5331	106833	18968	2835	5021	0	0	447	71	4325	178
S7_h24	350890	24130	~23	101241	83798	5212	119407	16471	2630	4995	0	0	399	68	4368	160
S3_h0	350890	22129	~21	96172	79771	4992	108599	16589	2686	4747	0	0	399	81	4107	160
S6_h8	350890	29047	~23	89218	72700	5049	107686	18534	2816	4806	0	0	448	72	4122	164
S8_h24	350890	24596	~23	101831	84088	5212	115972	16662	2648	5012	0	0	408	70	4350	184
S5_h8	350890	28161	~30	133187	73377	4678	104628	17729	2775	4493	0	0	403	72	3842	176
Mosquito
aedes	829093	80165	~73	73881	55257	6214	39645	52221	4394	5488	77	1	1939	101	3137	233
