# Supplementary material for: High throughput discovery of protein variants using proteomics informed by transcriptomics
Source: Nucleic Acids Res. 2018 Apr 30;46(10):4893–902. doi: 10.1093/nar/gky295 (PMC6007231; doi:10.1093/nar/gky295)
Supplement: Supplementary Data [file gky295_supp.zip › TableS4.xlsx]

## Sheet: Table Description
Table S4: Breakdown of TGEs that contain polymorphisms, by class. We have classified polymorphisms in four main categories, namely single amino acid polymorphism (SAP), alteration (ALT), insertion and deletion. We call it an alteration event when multiple AAs are replaced by new set of AAs of same length. When variation AAs are similar to those being replaced, we call the TGE a similar SAP (SSAP)…
Note: Each sheet in this document is named according to the species under study. They represent the samplewise result of that species.

## Sheet: Bat
Evidence	Sample	ALT	DEL	INS	SALT	SAP	SSAP
Sequence	18_C5LH8ACXX_GTGAAA_L005	4482	2048	1477	1090	6158	6781
Peptide	18_C5LH8ACXX_GTGAAA_L005	498	178	188	151	928	984
TGECount	18_C5LH8ACXX_GTGAAA_L005	935	830	696	413	985	1134
Sequence	17_C5LH8ACXX_GTCCGC_L005	4427	1851	1360	1245	6957	7278
Peptide	17_C5LH8ACXX_GTCCGC_L005	627	217	156	197	1156	1196
TGECount	17_C5LH8ACXX_GTCCGC_L005	947	860	673	441	1113	1216
Sequence	16_C5LH8ACXX_CCGTCC_L005	4869	1947	1609	1189	6933	7325
Peptide	16_C5LH8ACXX_CCGTCC_L005	567	166	225	147	974	1041
TGECount	16_C5LH8ACXX_CCGTCC_L005	991	900	744	449	1086	1206
Sequence	15_C5LH8ACXX_ATGTCA_L005	4559	1890	1614	1115	6512	6902
Peptide	15_C5LH8ACXX_ATGTCA_L005	573	199	189	160	961	1097
TGECount	15_C5LH8ACXX_ATGTCA_L005	946	892	721	444	1103	1197
Sequence	14_C5LH8ACXX_AGTTCC_L005	4010	1791	1297	1043	5881	6231
Peptide	14_C5LH8ACXX_AGTTCC_L005	561	193	204	166	1035	1083
TGECount	14_C5LH8ACXX_AGTTCC_L005	832	802	614	408	957	1063
Sequence	13_C5LH8ACXX_AGTCAA_L005	4157	1884	1507	1153	6274	6689
Peptide	13_C5LH8ACXX_AGTCAA_L005	559	231	205	183	1171	1209
TGECount	13_C5LH8ACXX_AGTCAA_L005	978	901	721	443	1100	1236
Sequence	12_C5LH8ACXX_CTTGTA_L005	4535	1896	1535	1212	6877	7304
Peptide	12_C5LH8ACXX_CTTGTA_L005	572	190	193	175	1055	1104
TGECount	12_C5LH8ACXX_CTTGTA_L005	914	856	693	427	1041	1161
Sequence	11_C5LH8ACXX_GGCTAC_L005	4164	1873	1498	1072	6113	6445
Peptide	11_C5LH8ACXX_GGCTAC_L005	479	197	196	130	819	891
TGECount	11_C5LH8ACXX_GGCTAC_L005	913	869	684	447	1051	1174
Sequence	10_C5LH8ACXX_TAGCTT_L005	4092	1735	1423	1072	6150	6583
Peptide	10_C5LH8ACXX_TAGCTT_L005	507	182	175	157	879	961
TGECount	10_C5LH8ACXX_TAGCTT_L005	858	820	666	419	986	1093

## Sheet: Mouse
Evidence	Sample	ALT	DEL	INS	SALT	SAP	SSAP
Sequence	9_C5LH8ACXX_GATCAG_L005	806	396	270	168	1264	1231
Peptide	9_C5LH8ACXX_GATCAG_L005	38	21	12	10	75	78
TGECount	9_C5LH8ACXX_GATCAG_L005	307	264	188	98	480	490
Sequence	8_C5LH8ACXX_ACTTGA_L005	821	440	272	179	1270	1228
Peptide	8_C5LH8ACXX_ACTTGA_L005	32	19	11	11	76	78
TGECount	8_C5LH8ACXX_ACTTGA_L005	301	265	194	100	437	484
Sequence	7_C5LH8ACXX_CAGATC_L005	1106	530	300	231	1590	1665
Peptide	7_C5LH8ACXX_CAGATC_L005	33	20	18	13	72	67
TGECount	7_C5LH8ACXX_CAGATC_L005	344	289	195	109	467	539
Sequence	6_C5LH8ACXX_GCCAAT_L005	748	440	234	138	940	980
Peptide	6_C5LH8ACXX_GCCAAT_L005	25	24	6	7	54	49
TGECount	6_C5LH8ACXX_GCCAAT_L005	229	232	170	79	340	361
Sequence	5_C5LH8ACXX_ACAGTG_L005	684	365	210	152	938	988
Peptide	5_C5LH8ACXX_ACAGTG_L005	25	20	6	7	53	58
TGECount	5_C5LH8ACXX_ACAGTG_L005	253	224	155	89	381	425
Sequence	4_C5LH8ACXX_TGACCA_L005	766	331	258	153	1030	1076
Peptide	4_C5LH8ACXX_TGACCA_L005	34	14	14	13	63	65
TGECount	4_C5LH8ACXX_TGACCA_L005	266	210	171	85	376	417
Sequence	3_C5LH8ACXX_TTAGGC_L005	801	437	244	171	992	1048
Peptide	3_C5LH8ACXX_TTAGGC_L005	25	26	11	9	62	61
TGECount	3_C5LH8ACXX_TTAGGC_L005 239	239	211	168	93	359	393
Sequence	2_C5LH8ACXX_CGATGT_L005	699	387	226	127	880	888
Peptide	2_C5LH8ACXX_CGATGT_L005	35	28	14	16	64	72
TGECount	2_C5LH8ACXX_CGATGT_L005	211	228	147	67	333	370

## Sheet: Human
Evidence	Sample	ALT	DEL	INS	SALT	SAP	SSAP
Sequence	human adenovirus	202	167	124	36	258	284
Peptide	human adenovirus	10	4	6	1	14	21
TGECount	human adenovirus	65	103	81	27	125	130

## Sheet: Mosquito
Evidence	Sample	ALT	DEL	INS	SALT	SAP	SSAP
Sequence	aedes aegypti	2894	968	1721	604	3166	3592
Peptide	aedes aegypti	368	128	221	116	523	573
TGECount	aedes aegypti	582	480	693	272	669	779
