# Supplementary material for: High throughput discovery of protein variants using proteomics informed by transcriptomics
Source: Nucleic Acids Res. 2018 Apr 30;46(10):4893–902. doi: 10.1093/nar/gky295 (PMC6007231; doi:10.1093/nar/gky295)
Supplement: Supplementary Data [file gky295_supp.zip › TableS5.xlsx]

## Sheet: Description
Table S5: We have classified potential novel isoforms into sixteen different groups. This table presents the number of isoforms from each of those classes. ‘Int_Alt_Splice’ class is derived from those TGE-reference mapping where INDELs and ALT events have variation length >9 AAs. The 'TGEs' columns tells us how many of identified TGEs are from the isoform class and the 'Peptide' column is how man…
Note: Each sheet presents the samplewise result for each species. Sheets are named after the species under study.

## Sheet: Bat
		C-terminus alternative	C-terminus extended	C-terminus truncated	N-terminus alternative	N-terminus alternative_C-terminus alternative	N-terminus alternative_C-terminus extended	N-terminus alternative_C-terminus truncated	N-terminus extended	N-terminus extended_C-terminus alternative	N-terminus extended_C-terminus extended	N-terminus extended_C-terminus truncated	N-terminus truncated	N-terminus truncated_C-terminus alternative	N-terminus truncated_C-terminus extended	N-terminus truncated_C-terminus truncated	Alternative-Splice variants
12_C5LH8ACXX_CTTGTA_L005	TGEs	367	5	176	599	340	9	198	482	291	9	132	772	356	11	284	76
12_C5LH8ACXX_CTTGTA_L005	Peptide	93	4	11	147	162	6	64	56	76	4	7	47	99	3	24	22
10_C5LH8ACXX_TAGCTT_L005	TGEs	320	6	147	594	298	5	184	522	259	7	153	692	326	9	254	92
10_C5LH8ACXX_TAGCTT_L005	Peptide	64	3	10	148	142	3	50	59	76	3	10	46	94	1	27	23
13_C5LH8ACXX_AGTCAA_L005	TGEs	386	8	136	635	337	12	207	540	272	7	156	823	405	11	297	93
13_C5LH8ACXX_AGTCAA_L005	Peptide	66	6	13	181	159	8	54	64	71	2	18	56	112	3	34	22
15_C5LH8ACXX_ATGTCA_L005	TGEs	329	11	161	619	338	8	200	538	285	7	159	739	355	9	279	85
15_C5LH8ACXX_ATGTCA_L005	Peptide	68	7	8	171	167	5	50	61	93	3	12	49	88	2	18	24
14_C5LH8ACXX_AGTTCC_L005	TGEs	291	10	155	523	288	7	205	478	266	6	169	700	329	13	322	80
14_C5LH8ACXX_AGTTCC_L005	Peptide	69	6	14	141	144	4	58	58	73	3	16	43	85	3	31	23
18_C5LH8ACXX_GTGAAA_L005	TGEs	340	7	156	613	313	7	197	510	260	9	142	734	387	11	280	82
18_C5LH8ACXX_GTGAAA_L005	Peptide	61	5	10	166	135	4	46	60	62	4	15	46	89	2	28	21
17_C5LH8ACXX_GTCCGC_L005	TGEs	386	6	166	651	344	5	178	478	325	7	153	827	448	11	289	76
17_C5LH8ACXX_GTCCGC_L005	Peptide	61	4	10	158	154	4	54	46	86	3	17	47	103	6	22	19
16_C5LH8ACXX_CCGTCC_L005	TGEs	397	5	153	640	379	6	188	494	309	11	152	834	432	6	292	70
16_C5LH8ACXX_CCGTCC_L005	Peptide	69	3	11	152	181	4	56	60	77	4	17	55	91	4	23	20
11_C5LH8ACXX_GGCTAC_L005	TGEs	310	9	141	601	334	7	185	517	293	7	134	742	376	6	272	74
11_C5LH8ACXX_GGCTAC_L005	Peptide	69	5	13	155	154	5	50	59	82	3	12	54	104	1	14	25

## Sheet: Mouse
		C-terminus alternative	C-terminus extended	C-terminus truncated	N-terminus alternative	N-terminus alternative_C-terminus alternative	N-terminus alternative_C-terminus extended	N-terminus alternative_C-terminus truncated	N-terminus extended	N-terminus extended_C-terminus alternative	N-terminus extended_C-terminus extended	N-terminus extended_C-terminus truncated	N-terminus truncated	N-terminus truncated_C-terminus alternative	N-terminus truncated_C-terminus extended	N-terminus truncated_C-terminus truncated	Int_Alt_Splice
3_C5LH8ACXX_TTAGGC_L005	TGEs	214	4	211	274	20	1	42	875	123	4	154	722	108	7	240	44
3_C5LH8ACXX_TTAGGC_L005	Peptide	6	1	5	11	2	1	4	16	8	0	3	15	9	2	12	3
9_C5LH8ACXX_GATCAG_L005	TGEs	259	5	320	309	36		66	986	187	3	167	911	139	3	294	52
9_C5LH8ACXX_GATCAG_L005	Peptide	9	1	6	22	5		9	18	15	1	4	23	8	0	9	5
7_C5LH8ACXX_CAGATC_L005	TGEs	306	8	295	341	27		60	1056	214	6	197	910	134	3	283	58
7_C5LH8ACXX_CAGATC_L005	Peptide	7	2	3	18	2		6	23	13	1	6	22	8	0	8	7
2_C5LH8ACXX_CGATGT_L005	TGEs	188	8	243	235	12	3	65	795	105	4	159	688	94	2	278	44
2_C5LH8ACXX_CGATGT_L005	Peptide	11	3	3	16	0	0	1	14	9	0	3	15	6	0	7	4
6_C5LH8ACXX_GCCAAT_L005	TGEs	196	4	228	235	10	2	45	895	125	3	152	653	80	4	213	60
6_C5LH8ACXX_GCCAAT_L005	Peptide	9	0	6	13	2	0	2	18	11	1	3	8	7	1	3	4
8_C5LH8ACXX_ACTTGA_L005	TGEs	254	8	290	298	17	1	67	996	192	6	230	850	128	2	284	48
8_C5LH8ACXX_ACTTGA_L005	Peptide	5	5	6	16	3	0	6	22	15	1	8	22	8	0	12	3
5_C5LH8ACXX_ACAGTG_L005	TGEs	221	2	260	279	18		61	904	166	5	168	674	96	7	246	45
5_C5LH8ACXX_ACAGTG_L005	Peptide	5	1	7	16	3		3	19	4	3	7	18	4	0	11	4
4_C5LH8ACXX_TGACCA_L005	TGEs	235	5	242	283	13	1	49	895	167	5	153	750	107	2	184	55
4_C5LH8ACXX_TGACCA_L005	Peptide	12	3	6	23	4	1	4	20	9	1	4	14	7	1	11	3

## Sheet: Human
		C-terminus alternative	C-terminus extended	C-terminus truncated	N-terminus alternative	N-terminus alternative_C-terminus alternative	N-terminus alternative_C-terminus extended	N-terminus alternative_C-terminus truncated	N-terminus extended	N-terminus extended_C-terminus alternative	N-terminus extended_C-terminus truncated	N-terminus truncated	N-terminus truncated_C-terminus alternative	N-terminus truncated_C-terminus extended	N-terminus truncated_C-terminus truncated	Int_Alt_Splice
human_adeno	TGEs	41	2	124	106	4	2	11	929	23	109	451	27	1	190	28
human_adeno	Peptide	1	1	5	4	2	1	1	17	2	4	8	1	0	9	4

## Sheet: Mosquito
		C-terminus alternative	C-terminus extended	C-terminus truncated	N-terminus alternative	N-terminus alternative_C-terminus alternative	N-terminus alternative_C-terminus extended	N-terminus alternative_C-terminus truncated	N-terminus extended	N-terminus extended_C-terminus alternative	N-terminus extended_C-terminus extended	N-terminus extended_C-terminus truncated	N-terminus truncated	N-terminus truncated_C-terminus alternative	N-terminus truncated_C-terminus extended	N-terminus truncated_C-terminus truncated	Int_Alt_Splice
aedes	TGEs	170	32	527	381	134	28	161	353	90	22	158	539	125	32	312	73
aedes	Peptide	73	20	32	177	112	23	78	107	59	18	63	37	52	16	23	24
